# Supplementary material for: The Effect of Competition Between Two Swan Species: Nesting Site Selection and Reproductive Success
Source: Animals (Basel). 2026 Mar 13;16(6):901. doi: 10.3390/ani16060901 (PMC13023284; doi:10.3390/ani16060901)
Supplement: Supplementary file 1 [file animals-16-00901-s001.zip]

Archive with 1 entries (1 files):
- animals-4115162-supplementary.pdf
